# Supplementary material for: Individuals with ventromedial frontal damage display unstable but transitive preferences during decision making
Source: Nat Commun. 2022 Aug 13;13:4758. doi: 10.1038/s41467-022-32511-w (PMC9376076; doi:10.1038/s41467-022-32511-w)
Supplement: Supplementary file 4 — Source Data [file 41467_2022_32511_MOESM4_ESM.xlsx]

## Sheet: Figure 2b
Figure 2b
parameter name
drift	starting point	ndt	variability	alpha	group number		group legend
0.0651079	-0.190428	0.695	0.105052	0.586584	1		1 = vmf
0.146975	-0.434034	0.311667	0.1106	0.528516	1		2 = fc
0.0660511	-0.0826233	0.191667	0.0595823	0.333362	1		3 = hc
0.118672	-0.34968	1.27833	0.165384	0.33327	1
0.123321	-0.388603	0.38504	0.102738	0.397901	1
0.195074	-0.449374	0.378333	0.0896116	0.229519	1
0.210986	-0.457024	0.235	0.158195	0.376476	1
0.0683475	-0.161279	0.198333	0.136993	0.747613	1
0.102524	-0.303719	0.415	0.167306	0.521353	1
0.196813	-0.75504	0.288333	0.0877897	0.248213	1
0.1479	-0.394893	0.595	0.143328	0.440706	1
0.030233	-0.284201	0.085	0.117977	0.360406	1
0.0597161	-0.226808	0.698333	0.0632425	0.665136	2
0.0314156	-0.294448	0.928333	0.026554	0.457292	2
0.122203	-0.274838	0.358333	0.0795201	0.259167	2
0.112737	-0.50791	0.200167	0.0764214	0.462261	2
0.0443069	-0.352481	0.255	0.0540865	0.362152	2
0.135393	-0.372051	0.351667	0.0948689	0.362839	2
0.0704488	-0.345234	0.368333	0.108106	0.453695	2
0.0388743	-0.152435	0.325	0.0823604	0.453435	2
0.0396343	-0.274005	0.455	0.0563992	0.258216	2
0.0844578	-0.424515	0.705	0.0608806	0.469534	2
0.0771651	-0.423367	1.11782	0.0761095	0.422761	3
0.202621	-0.44882	0.241667	0.117689	0.168402	3
0.161695	-0.43808	0.194167	0.172099	0.377888	3
0.0681141	-0.25747	0.828334	0.0716459	0.558657	3
0.0861155	-0.432273	0.250333	0.0739843	0.502908	3
0.0285391	-0.265268	0.358332	0.0460468	0.713708	3
0.0984595	-0.460023	0.335	0.0672423	0.342219	3
0.0369943	-0.170264	0.521667	0.0877448	1.27141	3
0.116584	-0.482061	0.281667	0.0966058	0.276223	3
0.0746832	-0.0813397	0.295	0.08355	0.738816	3
0.0446688	-0.177842	0.828333	0.0835228	0.920666	3
0.247854	-0.5798	0.281667	0.120338	0.242747	3
0.150129	-0.478331	0.238333	0.0819423	0.216539	3
0.0738021	-0.264443	0.395	0.0660256	0.390367	3
0.0843861	-0.267408	0.195	0.0618393	0.410445	3
0.124728	-0.349975	0.285	0.100041	0.471004	3
0.351113	-0.731609	0.388334	0.189827	0.335936	3
0.085122	-0.249713	0.82499	0.0668727	0.401867	3

## Sheet: Figure 2c
Figure 2c
RT*	group		*note: negative numbers denote error RTs
-2618	'Control'
4467	'Control'
1666	'Control'
3748	'Control'
2424	'Control'
3936	'Control'
9021	'Control'
2475	'Control'
4846	'Control'
1482	'Control'
3405	'Control'
1320	'Control'
1988	'Control'
1040	'Control'
1398	'Control'
1206	'Control'
-2904	'Control'
1380	'Control'
2146	'Control'
2638	'Control'
2954	'Control'
1910	'Control'
854	'Control'
1052	'Control'
775	'Control'
1532	'Control'
1386	'Control'
3179	'Control'
7339	'Control'
1286	'Control'
1457	'Control'
1944	'Control'
3601	'Control'
1292	'Control'
2475	'Control'
1500	'Control'
2460	'Control'
1253	'Control'
1612	'Control'
2019	'Control'
1398	'Control'
1223	'Control'
1758	'Control'
1445	'Control'
1226	'Control'
956	'Control'
1553	'Control'
878	'Control'
971	'Control'
1770	'Control'
1217	'Control'
1525	'Control'
1721	'Control'
1180	'Control'
1588	'Control'
1433	'Control'
1933	'Control'
1174	'Control'
1254	'Control'
964	'Control'
1220	'Control'
1469	'Control'
1554	'Control'
1467	'Control'
1164	'Control'
1613	'Control'
819	'Control'
1317	'Control'
2956	'Control'
1613	'Control'
1322	'Control'
1185	'Control'
1408	'Control'
1017	'Control'
1075	'Control'
2934	'Control'
1246	'Control'
-1563	'Control'
961	'Control'
1486	'Control'
911	'Control'
917	'Control'
1153	'Control'
891	'Control'
856	'Control'
1620	'Control'
986	'Control'
793	'Control'
867	'Control'
673	'Control'
2046	'Control'
1134	'Control'
2260	'Control'
1287	'Control'
950	'Control'
1095	'Control'
1043	'Control'
948	'Control'
820	'Control'
1680	'Control'
1884	'Control'
746	'Control'
997	'Control'
1031	'Control'
844	'Control'
930	'Control'
1055	'Control'
1121	'Control'
1879	'Control'
780	'Control'
883	'Control'
930	'Control'
1419	'Control'
931	'Control'
1232	'Control'
1957	'Control'
980	'Control'
1539	'Control'
1168	'Control'
1761	'Control'
1496	'Control'
909	'Control'
1114	'Control'
1280	'Control'
957	'Control'
1117	'Control'
939	'Control'
955	'Control'
958	'Control'
738	'Control'
911	'Control'
927	'Control'
933	'Control'
903	'Control'
1660	'Control'
1444	'Control'
730	'Control'
1425	'Control'
1253	'Control'
1131	'Control'
1236	'Control'
877	'Control'
1097	'Control'
845	'Control'
910	'Control'
1290	'Control'
1021	'Control'
1090	'Control'
777	'Control'
2459	'Control'
-3478	'Control'
4740	'Control'
5025	'Control'
-2151	'Control'
2318	'Control'
4028	'Control'
2721	'Control'
3471	'Control'
2115	'Control'
3126	'Control'
-2078	'Control'
2956	'Control'
3910	'Control'
2551	'Control'
2448	'Control'
1984	'Control'
3485	'Control'
2625	'Control'
3984	'Control'
-4115	'Control'
6029	'Control'
3669	'Control'
3946	'Control'
3365	'Control'
2687	'Control'
3408	'Control'
-3920	'Control'
1775	'Control'
3037	'Control'
-4286	'Control'
5895	'Control'
4743	'Control'
-3379	'Control'
2210	'Control'
3911	'Control'
-2862	'Control'
3504	'Control'
3020	'Control'
-1992	'Control'
3274	'Control'
2240	'Control'
3006	'Control'
2679	'Control'
4374	'Control'
-3289	'Control'
2319	'Control'
4249	'Control'
3955	'Control'
3097	'Control'
-3975	'Control'
5634	'Control'
2240	'Control'
2388	'Control'
2451	'Control'
2045	'Control'
2745	'Control'
4466	'Control'
-2203	'Control'
2143	'Control'
1931	'Control'
-3099	'Control'
3526	'Control'
5250	'Control'
3379	'Control'
2024	'Control'
-3233	'Control'
2121	'Control'
-4092	'Control'
4887	'Control'
2355	'Control'
4473	'Control'
5207	'Control'
-2644	'Control'
2671	'Control'
2662	'Control'
4004	'Control'
3581	'Control'
-2934	'Control'
2317	'Control'
1687	'Control'
3014	'Control'
2270	'Control'
2690	'Control'
3650	'Control'
2731	'Control'
4658	'Control'
-3097	'Control'
2786	'Control'
2620	'Control'
1784	'Control'
2842	'Control'
3163	'Control'
1929	'Control'
2404	'Control'
1950	'Control'
1899	'Control'
-3860	'Control'
1885	'Control'
2854	'Control'
1986	'Control'
1972	'Control'
1436	'Control'
4523	'Control'
1721	'Control'
1969	'Control'
1975	'Control'
1653	'Control'
-5096	'Control'
5546	'Control'
-2757	'Control'
2915	'Control'
4319	'Control'
-2266	'Control'
3783	'Control'
-1925	'Control'
1931	'Control'
-3642	'Control'
1879	'Control'
2168	'Control'
-2550	'Control'
4009	'Control'
2032	'Control'
2205	'Control'
2292	'Control'
2375	'Control'
-2620	'Control'
2289	'Control'
3381	'Control'
-2461	'Control'
4219	'Control'
3137	'Control'
2357	'Control'
2377	'Control'
2592	'Control'
2406	'Control'
2124	'Control'
2189	'Control'
-2173	'Control'
2217	'Control'
3145	'Control'
-2095	'Control'
2479	'Control'
1420	'Control'
-2232	'Control'
-3354	'Control'
2519	'Control'
2032	'Control'
2447	'Control'
-1993	'Control'
2370	'Control'
3129	'Control'
4745	'Control'
6182	'Control'
2084	'Control'
2826	'Control'
1974	'Control'
3944	'Control'
2146	'Control'
5407	'Control'
1701	'Control'
2620	'Control'
3485	'Control'
1573	'Control'
1810	'Control'
1627	'Control'
1663	'Control'
2220	'Control'
2654	'Control'
1681	'Control'
1641	'Control'
1584	'Control'
2306	'Control'
1799	'Control'
1252	'Control'
2221	'Control'
1527	'Control'
1224	'Control'
4832	'Control'
2239	'Control'
1559	'Control'
3323	'Control'
4377	'Control'
1249	'Control'
2083	'Control'
1061	'Control'
1998	'Control'
1235	'Control'
1525	'Control'
1127	'Control'
1811	'Control'
2015	'Control'
2376	'Control'
1365	'Control'
1691	'Control'
1531	'Control'
3467	'Control'
9467	'Control'
3131	'Control'
1752	'Control'
1431	'Control'
3598	'Control'
1396	'Control'
5782	'Control'
1280	'Control'
8339	'Control'
2051	'Control'
3469	'Control'
3370	'Control'
6992	'Control'
1588	'Control'
5953	'Control'
6512	'Control'
1242	'Control'
2459	'Control'
1160	'Control'
691	'Control'
1256	'Control'
1330	'Control'
1080	'Control'
1414	'Control'
1380	'Control'
896	'Control'
1906	'Control'
641	'Control'
1206	'Control'
1155	'Control'
5812	'Control'
864	'Control'
935	'Control'
3893	'Control'
1126	'Control'
867	'Control'
902	'Control'
793	'Control'
1104	'Control'
765	'Control'
1328	'Control'
779	'Control'
2626	'Control'
1409	'Control'
2282	'Control'
1031	'Control'
1184	'Control'
2010	'Control'
868	'Control'
839	'Control'
1205	'Control'
1726	'Control'
632	'Control'
4243	'Control'
642	'Control'
1285	'Control'
934	'Control'
1041	'Control'
1765	'Control'
718	'Control'
1328	'Control'
1160	'Control'
858	'Control'
1172	'Control'
814	'Control'
742	'Control'
1049	'Control'
1841	'Control'
1169	'Control'
1124	'Control'
854	'Control'
1217	'Control'
778	'Control'
854	'Control'
2123	'Control'
1257	'Control'
1121	'Control'
799	'Control'
882	'Control'
1275	'Control'
653	'Control'
1135	'Control'
802	'Control'
722	'Control'
808	'Control'
594	'Control'
957	'Control'
1430	'Control'
621	'Control'
748	'Control'
613	'Control'
1962	'Control'
1148	'Control'
1300	'Control'
1136	'Control'
647	'Control'
1229	'Control'
1040	'Control'
729	'Control'
668	'Control'
1108	'Control'
803	'Control'
796	'Control'
1305	'Control'
2921	'Control'
2124	'Control'
5528	'Control'
3165	'Control'
2870	'Control'
2649	'Control'
2859	'Control'
-3134	'Control'
2154	'Control'
1526	'Control'
1304	'Control'
3787	'Control'
2088	'Control'
2077	'Control'
2132	'Control'
844	'Control'
-1720	'Control'
3357	'Control'
933	'Control'
1604	'Control'
1351	'Control'
2180	'Control'
1469	'Control'
1448	'Control'
893	'Control'
1015	'Control'
1373	'Control'
675	'Control'
1182	'Control'
-1195	'Control'
3759	'Control'
-3235	'Control'
1108	'Control'
1641	'Control'
787	'Control'
803	'Control'
695	'Control'
775	'Control'
722	'Control'
793	'Control'
1368	'Control'
1450	'Control'
-1494	'Control'
1316	'Control'
1022	'Control'
1201	'Control'
1006	'Control'
674	'Control'
974	'Control'
1434	'Control'
640	'Control'
716	'Control'
975	'Control'
728	'Control'
712	'Control'
789	'Control'
848	'Control'
1022	'Control'
735	'Control'
917	'Control'
7074	'Control'
3504	'Control'
1462	'Control'
1576	'Control'
865	'Control'
1006	'Control'
766	'Control'
1297	'Control'
2348	'Control'
1468	'Control'
1440	'Control'
1360	'Control'
799	'Control'
825	'Control'
867	'Control'
-2818	'Control'
1263	'Control'
1046	'Control'
776	'Control'
-1581	'Control'
946	'Control'
920	'Control'
707	'Control'
800	'Control'
819	'Control'
921	'Control'
784	'Control'
666	'Control'
-1327	'Control'
747	'Control'
2362	'Control'
1086	'Control'
1152	'Control'
1116	'Control'
924	'Control'
708	'Control'
786	'Control'
646	'Control'
692	'Control'
607	'Control'
-638	'Control'
1051	'Control'
955	'Control'
1001	'Control'
1235	'Control'
910	'Control'
742	'Control'
875	'Control'
839	'Control'
655	'Control'
805	'Control'
848	'Control'
818	'Control'
847	'Control'
674	'Control'
725	'Control'
609	'Control'
-931	'Control'
823	'Control'
873	'Control'
1404	'Control'
1030	'Control'
-908	'Control'
1307	'Control'
923	'Control'
1087	'Control'
858	'Control'
1004	'Control'
800	'Control'
897	'Control'
761	'Control'
673	'Control'
553	'Control'
877	'Control'
783	'Control'
649	'Control'
569	'Control'
-1017	'Control'
752	'Control'
707	'Control'
1409	'Control'
746	'Control'
975	'Control'
-35	'Control'
942	'Control'
1163	'Control'
1152	'Control'
999	'Control'
1174	'Control'
1897	'Control'
4225	'Control'
3479	'Control'
-3514	'Control'
-3983	'Control'
1935	'Control'
2001	'Control'
1497	'Control'
-4986	'Control'
1595	'Control'
-2238	'Control'
-3632	'Control'
2059	'Control'
-1135	'Control'
2715	'Control'
1574	'Control'
-2201	'Control'
1976	'Control'
-1797	'Control'
1323	'Control'
1912	'Control'
-4825	'Control'
1516	'Control'
-2819	'Control'
1141	'Control'
1420	'Control'
1619	'Control'
1727	'Control'
1356	'Control'
-3712	'Control'
2023	'Control'
2504	'Control'
3781	'Control'
3310	'Control'
1648	'Control'
3430	'Control'
1397	'Control'
1645	'Control'
-2720	'Control'
1463	'Control'
1539	'Control'
1821	'Control'
2696	'Control'
2413	'Control'
2393	'Control'
3503	'Control'
-1709	'Control'
1286	'Control'
2239	'Control'
1289	'Control'
1835	'Control'
-2313	'Control'
-3897	'Control'
1682	'Control'
2717	'Control'
2582	'Control'
2669	'Control'
2492	'Control'
1581	'Control'
1712	'Control'
1622	'Control'
7084	'Control'
1770	'Control'
1860	'Control'
2101	'Control'
1731	'Control'
2012	'Control'
2810	'Control'
3444	'Control'
2092	'Control'
1558	'Control'
1321	'Control'
948	'Control'
1547	'Control'
4609	'Control'
4979	'Control'
4463	'Control'
1396	'Control'
1406	'Control'
1103	'Control'
1073	'Control'
914	'Control'
2488	'Control'
2384	'Control'
1825	'Control'
1177	'Control'
1978	'Control'
1353	'Control'
1283	'Control'
1242	'Control'
1399	'Control'
5642	'Control'
1266	'Control'
1787	'Control'
1325	'Control'
1315	'Control'
1420	'Control'
2890	'Control'
1589	'Control'
1805	'Control'
1897	'Control'
2275	'Control'
2734	'Control'
1542	'Control'
2071	'Control'
1328	'Control'
1945	'Control'
1605	'Control'
1894	'Control'
2683	'Control'
1178	'Control'
1131	'Control'
2700	'Control'
1939	'Control'
1334	'Control'
914	'Control'
1110	'Control'
1018	'Control'
914	'Control'
1838	'Control'
1274	'Control'
3064	'Control'
1817	'Control'
1191	'Control'
1946	'Control'
1126	'Control'
1324	'Control'
960	'Control'
1057	'Control'
2640	'Control'
1431	'Control'
1347	'Control'
1005	'Control'
1168	'Control'
2476	'Control'
1206	'Control'
1553	'Control'
1109	'Control'
895	'Control'
1951	'Control'
911	'Control'
1118	'Control'
1224	'Control'
1513	'Control'
2468	'Control'
1685	'Control'
2352	'Control'
1087	'Control'
976	'Control'
1196	'Control'
1154	'Control'
-3973	'Control'
2349	'Control'
2094	'Control'
3419	'Control'
2415	'Control'
2228	'Control'
2554	'Control'
1333	'Control'
3502	'Control'
1619	'Control'
3062	'Control'
1639	'Control'
1701	'Control'
1777	'Control'
2597	'Control'
1879	'Control'
2383	'Control'
982	'Control'
2881	'Control'
983	'Control'
1765	'Control'
2362	'Control'
1335	'Control'
3524	'Control'
1478	'Control'
2109	'Control'
2076	'Control'
1968	'Control'
-2431	'Control'
1524	'Control'
1843	'Control'
1101	'Control'
2665	'Control'
1150	'Control'
1169	'Control'
987	'Control'
1033	'Control'
1300	'Control'
994	'Control'
3291	'Control'
3249	'Control'
1832	'Control'
1999	'Control'
2011	'Control'
2583	'Control'
1472	'Control'
-2104	'Control'
1624	'Control'
1358	'Control'
2055	'Control'
1755	'Control'
1127	'Control'
1566	'Control'
1681	'Control'
1604	'Control'
-1783	'Control'
1370	'Control'
1133	'Control'
1433	'Control'
-1757	'Control'
3168	'Control'
1931	'Control'
1393	'Control'
1706	'Control'
1491	'Control'
1854	'Control'
2547	'Control'
-2734	'Control'
1491	'Control'
1643	'Control'
1925	'Control'
2567	'Control'
890	'Control'
2120	'Control'
2538	'Control'
1130	'Control'
2266	'Control'
2026	'Control'
2277	'Control'
2004	'Control'
1539	'Control'
1484	'Control'
2557	'Control'
1021	'Control'
1923	'Control'
2760	'Control'
1953	'Control'
1715	'Control'
1431	'Control'
1273	'Control'
1727	'Control'
1430	'Control'
868	'Control'
-2425	'Control'
1268	'Control'
1402	'Control'
1474	'Control'
2247	'Control'
1828	'Control'
1222	'Control'
1120	'Control'
-3189	'Control'
1141	'Control'
1334	'Control'
1124	'Control'
1580	'Control'
1277	'Control'
1474	'Control'
1666	'Control'
2694	'Control'
1399	'Control'
1015	'Control'
1643	'Control'
1989	'Control'
1858	'Control'
2569	'Control'
1074	'Control'
2719	'Control'
1282	'Control'
1193	'Control'
1510	'Control'
1244	'Control'
1654	'Control'
1231	'Control'
1174	'Control'
1049	'Control'
1294	'Control'
2044	'Control'
-2256	'Control'
1411	'Control'
1593	'Control'
1444	'Control'
1456	'Control'
1940	'Control'
1026	'Control'
1475	'Control'
956	'Control'
1815	'Control'
2182	'Control'
2919	'Control'
1960	'Control'
2162	'Control'
1156	'Control'
1254	'Control'
2169	'Control'
1623	'Control'
1807	'Control'
2564	'Control'
2165	'Control'
3125	'Control'
-5386	'Control'
3659	'Control'
7692	'Control'
-7950	'Control'
2695	'Control'
3619	'Control'
4122	'Control'
6912	'Control'
4376	'Control'
8943	'Control'
-4834	'Control'
4411	'Control'
8154	'Control'
4408	'Control'
3167	'Control'
4999	'Control'
3378	'Control'
6480	'Control'
2543	'Control'
6293	'Control'
-7710	'Control'
3526	'Control'
-6534	'Control'
2408	'Control'
9697	'Control'
6783	'Control'
2437	'Control'
4407	'Control'
-2312	'Control'
-2182	'Control'
3621	'Control'
7777	'Control'
-7216	'Control'
4579	'Control'
-7670	'Control'
3227	'Control'
3838	'Control'
3776	'Control'
2668	'Control'
4487	'Control'
2891	'Control'
-10459	'Control'
12042	'Control'
2298	'Control'
2980	'Control'
11618	'Control'
7447	'Control'
2555	'Control'
3304	'Control'
3605	'Control'
2144	'Control'
1439	'Control'
2867	'Control'
2266	'Control'
2229	'Control'
2341	'Control'
3218	'Control'
1797	'Control'
5166	'Control'
1376	'Control'
9322	'Control'
1852	'Control'
4286	'Control'
5548	'Control'
2250	'Control'
1887	'Control'
2047	'Control'
2213	'Control'
-6794	'Control'
3758	'Control'
-2102	'Control'
15598	'Control'
2411	'Control'
1834	'Control'
4123	'Control'
2673	'Control'
2604	'Control'
3980	'Control'
1901	'Control'
3833	'Control'
1352	'Control'
2037	'Control'
-1417	'Control'
1248	'Control'
1605	'Control'
2553	'Control'
-2614	'Control'
1647	'Control'
2943	'Control'
1307	'Control'
7019	'Control'
3923	'Control'
3684	'Control'
1795	'Control'
2144	'Control'
3453	'Control'
14579	'Control'
-8913	'Control'
2919	'Control'
3701	'Control'
4048	'Control'
3863	'Control'
3092	'Control'
2702	'Control'
2249	'Control'
3026	'Control'
2665	'Control'
4539	'Control'
1872	'Control'
-2615	'Control'
2213	'Control'
2239	'Control'
8590	'Control'
-3610	'Control'
1945	'Control'
2676	'Control'
3152	'Control'
6918	'Control'
2244	'Control'
2234	'Control'
4535	'Control'
3822	'Control'
2932	'Control'
2922	'Control'
3086	'Control'
2320	'Control'
2013	'Control'
-1900	'Control'
3242	'Control'
-4031	'Control'
2535	'Control'
1197	'Control'
-3006	'Control'
4053	'Control'
2081	'Control'
3325	'Control'
1634	'Control'
3014	'Control'
3012	'Control'
2808	'Control'
-2043	'Control'
2079	'Control'
2697	'Control'
5976	'Control'
-2873	'Control'
1234	'Control'
1352	'Control'
2256	'Control'
2111	'Control'
4541	'Control'
6238	'Control'
-6284	'Control'
5888	'Control'
3538	'Control'
4533	'Control'
-3750	'Control'
4118	'Control'
3389	'Control'
-4440	'Control'
4683	'Control'
2090	'Control'
2426	'Control'
2135	'Control'
1998	'Control'
-2933	'Control'
3430	'Control'
-4398	'Control'
3076	'Control'
1888	'Control'
5562	'Control'
1884	'Control'
-2660	'Control'
2101	'Control'
2591	'Control'
2334	'Control'
1758	'Control'
3037	'Control'
1533	'Control'
1497	'Control'
1427	'Control'
-14173	'Control'
1661	'Control'
1713	'Control'
1363	'Control'
2201	'Control'
1308	'Control'
-2792	'Control'
1400	'Control'
4183	'Control'
1085	'Control'
1582	'Control'
1492	'Control'
1601	'Control'
1591	'Control'
2826	'Control'
3175	'Control'
-2117	'Control'
1313	'Control'
1620	'Control'
-1708	'Control'
-4412	'Control'
1908	'Control'
-2540	'Control'
1667	'Control'
1496	'Control'
1150	'Control'
1201	'Control'
1523	'Control'
1145	'Control'
-1852	'Control'
-6731	'Control'
2856	'Control'
2808	'Control'
2482	'Control'
1126	'Control'
5003	'Control'
2240	'Control'
1941	'Control'
1308	'Control'
1347	'Control'
1091	'Control'
1363	'Control'
937	'Control'
3229	'Control'
778	'Control'
679	'Control'
592	'Control'
1812	'Control'
-630	'Control'
2636	'Control'
1309	'Control'
1944	'Control'
1276	'Control'
1471	'Control'
1100	'Control'
1390	'Control'
2191	'Control'
986	'Control'
1143	'Control'
659	'Control'
3571	'Control'
1177	'Control'
791	'Control'
4551	'Control'
1460	'Control'
5839	'Control'
777	'Control'
690	'Control'
2165	'Control'
1317	'Control'
1834	'Control'
1564	'Control'
2116	'Control'
2622	'Control'
4984	'Control'
1074	'Control'
1560	'Control'
1361	'Control'
1740	'Control'
1413	'Control'
1674	'Control'
1658	'Control'
1804	'Control'
858	'Control'
1141	'Control'
715	'Control'
1073	'Control'
3938	'Control'
1418	'Control'
1125	'Control'
2423	'Control'
2065	'Control'
2058	'Control'
2511	'Control'
1452	'Control'
1432	'Control'
1146	'Control'
1421	'Control'
1761	'Control'
2463	'Control'
2017	'Control'
1474	'Control'
1005	'Control'
1003	'Control'
952	'Control'
1032	'Control'
1984	'Control'
2894	'Control'
1009	'Control'
684	'Control'
1520	'Control'
1073	'Control'
1445	'Control'
2850	'Control'
1702	'Control'
1534	'Control'
1436	'Control'
1890	'Control'
1457	'Control'
1931	'Control'
-3285	'Control'
-2605	'Control'
2870	'Control'
2389	'Control'
-3210	'Control'
-1752	'Control'
1396	'Control'
1429	'Control'
-1985	'Control'
-2690	'Control'
-2233	'Control'
-2039	'Control'
2595	'Control'
925	'Control'
-1268	'Control'
-1525	'Control'
-1182	'Control'
1289	'Control'
568	'Control'
1444	'Control'
-1527	'Control'
1241	'Control'
1462	'Control'
-1391	'Control'
2277	'Control'
-1257	'Control'
1223	'Control'
-1361	'Control'
1123	'Control'
1465	'Control'
-4663	'Control'
-1795	'Control'
-1495	'Control'
-2583	'Control'
1851	'Control'
-1327	'Control'
2355	'Control'
2426	'Control'
-1383	'Control'
1108	'Control'
1809	'Control'
2052	'Control'
-2760	'Control'
2204	'Control'
-1383	'Control'
1842	'Control'
-1102	'Control'
-1150	'Control'
1233	'Control'
-1894	'Control'
-1342	'Control'
1219	'Control'
-762	'Control'
-1839	'Control'
1713	'Control'
-2085	'Control'
-1283	'Control'
1157	'Control'
1020	'Control'
5568	'Control'
7289	'Control'
2368	'Control'
2048	'Control'
3002	'Control'
-2688	'Control'
1033	'Control'
2660	'Control'
3522	'Control'
1740	'Control'
1830	'Control'
2555	'Control'
-2679	'Control'
1992	'Control'
986	'Control'
1769	'Control'
1503	'Control'
1661	'Control'
980	'Control'
1969	'Control'
1517	'Control'
1855	'Control'
1808	'Control'
-1545	'Control'
1383	'Control'
1321	'Control'
1147	'Control'
1807	'Control'
1479	'Control'
1242	'Control'
-2805	'Control'
4961	'Control'
1514	'Control'
2387	'Control'
1571	'Control'
3527	'Control'
737	'Control'
-2050	'Control'
2158	'Control'
1076	'Control'
-1376	'Control'
824	'Control'
-1073	'Control'
1058	'Control'
-1543	'Control'
1116	'Control'
1547	'Control'
-1336	'Control'
1745	'Control'
-1118	'Control'
1083	'Control'
-1389	'Control'
2616	'Control'
-1295	'Control'
1199	'Control'
-2464	'Control'
1464	'Control'
-985	'Control'
1043	'Control'
1143	'Control'
-1535	'Control'
-1397	'Control'
1331	'Control'
1491	'Control'
1285	'Control'
1434	'Control'
-1078	'Control'
-1985	'Control'
2186	'Control'
3039	'Control'
1221	'Control'
-2270	'Control'
1101	'Control'
1749	'Control'
1050	'Control'
690	'Control'
946	'Control'
-1255	'Control'
1150	'Control'
-1150	'Control'
1221	'Control'
2072	'Control'
-1032	'Control'
-1358	'Control'
1011	'Control'
-1185	'Control'
-1602	'Control'
897	'Control'
1177	'Control'
1139	'Control'
1117	'Control'
2660	'Control'
3936	'Control'
2449	'Control'
2917	'Control'
2397	'Control'
1781	'Control'
3762	'Control'
1642	'Control'
2022	'Control'
2230	'Control'
2521	'Control'
2064	'Control'
1463	'Control'
2556	'Control'
1456	'Control'
-5341	'Control'
2201	'Control'
2085	'Control'
-1845	'Control'
1589	'Control'
1903	'Control'
1437	'Control'
1796	'Control'
1795	'Control'
2500	'Control'
-2908	'Control'
1629	'Control'
-1615	'Control'
1269	'Control'
1685	'Control'
7972	'Control'
2234	'Control'
2030	'Control'
2392	'Control'
1455	'Control'
2167	'Control'
1949	'Control'
1674	'Control'
1776	'Control'
1372	'Control'
3124	'Control'
2155	'Control'
1611	'Control'
6108	'Control'
1687	'Control'
2801	'Control'
1523	'Control'
1803	'Control'
1727	'Control'
1806	'Control'
1410	'Control'
4730	'Control'
1702	'Control'
2634	'Control'
2961	'Control'
2190	'Control'
1763	'Control'
2224	'Control'
1523	'Control'
1590	'Control'
2765	'Control'
1764	'Control'
2032	'Control'
1235	'Control'
-3442	'Control'
1820	'Control'
2017	'Control'
2759	'Control'
1926	'Control'
2047	'Control'
1942	'Control'
1701	'Control'
1438	'Control'
1094	'Control'
2869	'Control'
1630	'Control'
1311	'Control'
3465	'Control'
2997	'Control'
2133	'Control'
2037	'Control'
1177	'Control'
1508	'Control'
1469	'Control'
1295	'Control'
1672	'Control'
1279	'Control'
3486	'Control'
1256	'Control'
2757	'Control'
4880	'Control'
1088	'Control'
1342	'Control'
743	'Control'
1499	'Control'
663	'Control'
2393	'Control'
797	'Control'
1407	'Control'
1410	'Control'
2011	'Control'
2121	'Control'
743	'Control'
1465	'Control'
1383	'Control'
1630	'Control'
1290	'Control'
1534	'Control'
3285	'Control'
674	'Control'
1293	'Control'
756	'Control'
1432	'Control'
845	'Control'
1481	'Control'
816	'Control'
1601	'Control'
2345	'Control'
1807	'Control'
1278	'Control'
1833	'Control'
2349	'Control'
1411	'Control'
1753	'Control'
1391	'Control'
1525	'Control'
2069	'Control'
1374	'Control'
2983	'Control'
1510	'Control'
1897	'Control'
2531	'Control'
1658	'Control'
2627	'Control'
1393	'Control'
1652	'Control'
1538	'Control'
2013	'Control'
1678	'Control'
1277	'Control'
1378	'Control'
1834	'Control'
1507	'Control'
1412	'Control'
2651	'Control'
1692	'Control'
1353	'Control'
1709	'Control'
1973	'Control'
2433	'Control'
5081	'Control'
3848	'Control'
3975	'Control'
-4835	'Control'
2941	'Control'
3541	'Control'
2555	'Control'
5275	'Control'
4067	'Control'
4962	'Control'
4478	'Control'
3176	'Control'
3682	'Control'
4773	'Control'
3342	'Control'
4082	'Control'
2056	'Control'
4315	'Control'
1975	'Control'
3366	'Control'
2888	'Control'
3657	'Control'
4868	'Control'
3880	'Control'
-6453	'Control'
2073	'Control'
3813	'Control'
1964	'Control'
-4265	'Control'
2377	'Control'
2514	'Control'
3177	'Control'
3127	'Control'
1866	'Control'
5012	'Control'
1220	'Control'
-831	'Control'
-3751	'Control'
819	'Control'
1734	'Control'
1465	'Control'
2486	'Control'
1326	'Control'
1229	'Control'
1825	'Control'
2930	'Control'
1385	'Control'
2465	'Control'
1722	'Control'
1917	'Control'
1056	'Control'
3110	'Control'
901	'Control'
1051	'Control'
905	'Control'
2231	'Control'
1117	'Control'
990	'Control'
1740	'Control'
1330	'Control'
2734	'Control'
2218	'Control'
2121	'Control'
1845	'Control'
2927	'Control'
3181	'Control'
2629	'Control'
2012	'Control'
2344	'Control'
2748	'Control'
2584	'Control'
3721	'Control'
1754	'Control'
1810	'Control'
1987	'Control'
2011	'Control'
2757	'Control'
2114	'Control'
-3614	'Control'
2096	'Control'
2641	'Control'
1567	'Control'
1798	'Control'
2321	'Control'
1960	'Control'
2236	'Control'
2446	'Control'
2349	'Control'
1510	'Control'
3038	'Control'
5115	'Control'
1080	'Control'
928	'Control'
813	'Control'
1671	'Control'
881	'Control'
932	'Control'
1238	'Control'
1073	'Control'
753	'Control'
992	'Control'
844	'Control'
992	'Control'
-2378	'Control'
975	'Control'
1073	'Control'
776	'Control'
1306	'Control'
962	'Control'
1585	'Control'
1262	'Control'
682	'Control'
957	'Control'
1759	'Control'
1080	'Control'
1552	'Control'
966	'Control'
879	'Control'
1408	'Control'
774	'Control'
3054	'Control'
7636	'Control'
831	'Control'
830	'Control'
1918	'Control'
803	'Control'
956	'Control'
1666	'Control'
1196	'Control'
1000	'Control'
2212	'Control'
1629	'Control'
1196	'Control'
842	'Control'
802	'Control'
744	'Control'
1130	'Control'
863	'Control'
1428	'Control'
1186	'Control'
1678	'Control'
1387	'Control'
1077	'Control'
1206	'Control'
999	'Control'
1033	'Control'
-1118	'Control'
815	'Control'
1556	'Control'
1011	'Control'
7013	'Control'
4365	'Control'
5555	'Control'
4064	'Control'
-6918	'Control'
3581	'Control'
-9768	'Control'
2338	'Control'
4792	'Control'
5558	'Control'
-10076	'Control'
-3441	'Control'
4943	'Control'
4009	'Control'
2519	'Control'
4913	'Control'
2217	'Control'
2922	'Control'
2592	'Control'
5036	'Control'
4593	'Control'
2965	'Control'
2983	'Control'
2148	'Control'
3959	'Control'
2449	'Control'
3169	'Control'
-4186	'Control'
8366	'Control'
2631	'Control'
2785	'Control'
1531	'Control'
3431	'Control'
2883	'Control'
2203	'Control'
3164	'Control'
2391	'Control'
1482	'Control'
3667	'Control'
1800	'Control'
2523	'Control'
-2902	'Control'
2361	'Control'
2237	'Control'
2831	'Control'
1908	'Control'
1834	'Control'
1994	'Control'
1917	'Control'
1409	'Control'
1671	'Control'
1783	'Control'
1337	'Control'
2752	'Control'
-1828	'Control'
-3248	'Control'
1297	'Control'
1819	'Control'
1115	'Control'
1585	'Control'
3995	'Control'
-8713	'Control'
2690	'Control'
1527	'Control'
1427	'Control'
1433	'Control'
1536	'Control'
1837	'Control'
1361	'Control'
-2846	'Control'
1408	'Control'
2410	'Control'
3684	'Control'
2530	'Control'
1795	'Control'
1763	'Control'
-2098	'Control'
1695	'Control'
1782	'Control'
1309	'Control'
1396	'Control'
2395	'Control'
1341	'Control'
2228	'Control'
3605	'Control'
1228	'Control'
-4641	'Control'
1752	'Control'
2105	'Control'
1751	'Control'
2330	'Control'
2817	'Control'
1777	'Control'
1887	'Control'
2103	'Control'
2826	'Control'
2124	'Control'
4346	'Control'
2890	'Control'
2198	'Control'
2515	'Control'
2286	'Control'
3131	'Control'
2093	'Control'
1519	'Control'
1867	'Control'
2087	'Control'
3379	'Control'
1166	'Control'
-2834	'Control'
2621	'Control'
9636	'Control'
2241	'Control'
-3232	'Control'
2703	'Control'
3207	'Control'
1828	'Control'
1275	'Control'
3124	'Control'
-2142	'Control'
1770	'Control'
2168	'Control'
2119	'Control'
2285	'Control'
4142	'Control'
1450	'Control'
2465	'Control'
2762	'Control'
1548	'Control'
1948	'Control'
1537	'Control'
2228	'Control'
1895	'Control'
1898	'Control'
2575	'Control'
1920	'Control'
2731	'Control'
1161	'Control'
1751	'Control'
-1586	'Control'
2401	'Control'
1669	'Control'
1451	'Control'
2369	'Control'
1424	'Control'
1988	'Control'
5959	'Control'
1211	'Control'
2150	'Control'
1897	'Control'
-4897	'Control'
2633	'Control'
-2202	'Control'
1850	'Control'
3822	'Control'
1733	'Control'
-2391	'Control'
1647	'Control'
2292	'Control'
1826	'Control'
1724	'Control'
1681	'Control'
1336	'Control'
1987	'Control'
1745	'Control'
1348	'Control'
2095	'Control'
1444	'Control'
1570	'Control'
1349	'Control'
1328	'Control'
1323	'Control'
1271	'Control'
1464	'Control'
1286	'Control'
1181	'Control'
1249	'Control'
1213	'Control'
2324	'Control'
1142	'Control'
2084	'Control'
1632	'Control'
1252	'Control'
1289	'Control'
1569	'Control'
1870	'Control'
1315	'Control'
1254	'Control'
956	'Control'
1410	'Control'
1107	'Control'
1229	'Control'
1037	'Control'
1662	'Control'
1197	'Control'
1157	'Control'
1107	'Control'
1369	'Control'
1201	'Control'
1228	'Control'
1032	'Control'
1216	'Control'
1476	'Control'
936	'Control'
1046	'Control'
1245	'Control'
1175	'Control'
1295	'Control'
1391	'Control'
1185	'Control'
2044	'Control'
1222	'Control'
1368	'Control'
1163	'Control'
1186	'Control'
1297	'Control'
2088	'Control'
1132	'Control'
1102	'Control'
1001	'Control'
1222	'Control'
1053	'Control'
702	'Control'
837	'Control'
1028	'Control'
670	'Control'
1008	'Control'
1593	'Control'
1505	'Control'
930	'Control'
1092	'Control'
803	'Control'
1163	'Control'
881	'Control'
651	'Control'
936	'Control'
1227	'Control'
678	'Control'
670	'Control'
985	'Control'
1443	'Control'
987	'Control'
763	'Control'
1352	'Control'
1008	'Control'
931	'Control'
1008	'Control'
1061	'Control'
1303	'Control'
694	'Control'
780	'Control'
1514	'Control'
757	'Control'
1059	'Control'
826	'Control'
827	'Control'
857	'Control'
741	'Control'
1094	'Control'
1038	'Control'
793	'Control'
879	'Control'
1227	'Control'
935	'Control'
1349	'Control'
903	'Control'
582	'Control'
991	'Control'
792	'Control'
613	'Control'
-877	'Control'
775	'Control'
712	'Control'
601	'Control'
627	'Control'
682	'Control'
793	'Control'
929	'Control'
991	'Control'
824	'Control'
666	'Control'
950	'Control'
1336	'Control'
723	'Control'
639	'Control'
651	'Control'
851	'Control'
1056	'Control'
629	'Control'
676	'Control'
894	'Control'
765	'Control'
637	'Control'
663	'Control'
2533	'Control'
577	'Control'
615	'Control'
865	'Control'
623	'Control'
592	'Control'
-2889	'Control'
2245	'Control'
3470	'Control'
2221	'Control'
2569	'Control'
2167	'Control'
2385	'Control'
3813	'Control'
2367	'Control'
1842	'Control'
2755	'Control'
-4173	'Control'
1577	'Control'
1824	'Control'
2235	'Control'
1559	'Control'
2573	'Control'
2716	'Control'
1740	'Control'
1378	'Control'
1380	'Control'
1987	'Control'
884	'Control'
1526	'Control'
1011	'Control'
939	'Control'
965	'Control'
1513	'Control'
-1286	'Control'
2099	'Control'
2621	'Control'
1991	'Control'
-1173	'Control'
1963	'Control'
1490	'Control'
1463	'Control'
2048	'Control'
1919	'Control'
1567	'Control'
2124	'Control'
1835	'Control'
1709	'Control'
2141	'Control'
1035	'Control'
1255	'Control'
1383	'Control'
1294	'Control'
1413	'Control'
[truncated: 16,902 more rows]

## Sheet: Figure 3
Figure 3
group	% errors	subjID
3	1.29032	1
3	5.80645	2
3	1.29032	3
3	8.3871	4
3	5.16129	5
3	9.67742	6
3	7.74194	7
3	1.93548	8
3	9.67742	9
3	5.16129	10
3	13.5484	11
3	1.29032	12
3	0.645161	14
3	6.45161	15
3	3.87097	20
3	8.3871	21
3	3.22581	30
3	5.16129	31
3	14.1935	32
3	1.29032	33
2	3.23	5001
2	10.32	5003
2	12.9	5010
2	6.45	5012
2	5.81	5017
2	4.52	5018
2	10.32	5022
2	12.9	5026
2	12.9	5027
2	11.61	5030
1	12.9	5002
1	4.52	5004
1	1.29	5005
1	12.26	5009
1	14.19	5011
1	10.32	5013
1	2.58	5014
1	4.52	5015
1	19.35	5016
1	18.71	5021
1	1.94	5023
1	7.74	5025
1	18.71	5029
